# Supplementary material for: Tracking the Transcription Kinetic of SARS-CoV-2 in Human Cells by Reverse Transcription-Droplet Digital PCR
Source: Pathogens. 2021 Oct 2;10(10):1274. doi: 10.3390/pathogens10101274 (PMC8538813; doi:10.3390/pathogens10101274)
Supplement: Supplementary file 1 [file pathogens-10-01274-s001.zip]

Archive with 3 entries (2 files):
- supple for conversion/
- supple for conversion/pathogens-1383339-supplementary figures.pdf
- supple for conversion/pathogens-1383339-supplementary tables.xlsx
